# Supplementary material for: The Two-Way Interaction between the Molecules That Cause Vaginal Malodour and Lactobacilli: An Opportunity for Probiotics
Source: Int J Mol Sci. 2021 Nov 13;22(22):12279. doi: 10.3390/ijms222212279 (PMC8621103; doi:10.3390/ijms222212279)
Supplement: Supplementary file 1 [file ijms-22-12279-s001.zip]

Archive with 1 entries (1 files):
- ijms-1420260-supplementary.pdf
